# Supplementary material for: DustSCAN: A Five Year (2018-2022) Hourly Dataset of Dust Plumes From SEVIRI
Source: Sci Data. 2024 Jun 8;11:607. doi: 10.1038/s41597-024-03452-4 (PMC11162421; doi:10.1038/s41597-024-03452-4)
Supplement: Supplementary file 1 — Supplementary Table 1 [file 41597_2024_3452_MOESM1_ESM.xlsx]

## Sheet: Sheet 1
AERONET Site	Longitude	Latitude
SEDE_BOKER	34.78	30.86
Banizoumbou	2.67	13.55
Ilorin	4.67	8.48
IMS-METU-ERDEMLI	34.26	36.56
El_Arenosillo	-6.73	37.10
Lampedusa	12.63	35.52
Lecce_University	18.11	40.34
Kuwait_University	47.97	29.32
ATHENS-NOA	23.72	37.97
Evora	-7.91	38.57
Cabo_da_Roca	-9.50	38.78
Messina	15.57	38.20
IER_Cinzana	-5.93	13.28
Granada	-3.60	37.16
Mezaira	53.75	23.10
Saada	-8.16	31.63
Pune	73.81	18.54
Tamanrasset_INM	5.53	22.79
Karachi	67.14	24.95
Lahore	74.26	31.48
Eilat	34.92	29.50
Burjassot	-0.42	39.51
Zinder_Airport	8.99	13.78
IASBS	48.51	36.71
CUT-TEPAK	33.04	34.67
Dushanbe	68.86	38.55
Tabernas_PSA-DLR	-2.36	37.09
Palma_de_Mallorca	2.63	39.55
Masdar_Institute	54.62	24.44
Cairo_EMA_2	31.29	30.08
KAUST_Campus	39.10	22.30
Badajoz	-7.01	38.88
Cerro_Poyos	-3.49	37.11
Murcia	-1.17	38.00
Gozo	14.26	36.03
Ben_Salem	9.91	35.55
Tunis_Carthage	10.20	36.84
El_Farafra	27.99	27.06
Finokalia-FKL	25.67	35.34
Medenine-IRA	10.64	33.50
Nicosia	33.38	35.14
AgiaMarina_Xyliatou	33.06	35.04
Shagaya_Park	47.06	29.21
Aras_de_los_Olmos	-1.10	39.94
Weizmann_Institute	34.81	31.91
Lamezia_Terme	16.23	38.88
Albergue_UGR	-3.39	37.10
Technion_Haifa_IL	35.02	32.78
DEWA_ResearchCentre	55.37	24.77
Migal	35.58	33.24
Antikythera_NOA	23.31	35.86
Majadas	-5.78	39.96
ETNA_VENA	15.14	37.79
Qena_SVU	32.75	26.20
AAU_ET	38.75	9.02
Guadiana-UGR	-3.23	37.91
FORTH_RSLab	25.13	35.34
ATHENS_NTUA	23.78	37.98
Ioannina_UoI	20.84	39.62
